# Supplementary material for: A Pilot Randomised Controlled Trial Involving Financial Incentives to Facilitate Hepatitis C Treatment Uptake Among People Who Inject Drugs: ETHOS Engage Study
Source: Viruses. 2024 Nov 12;16(11):1763. doi: 10.3390/v16111763 (PMC11599082; doi:10.3390/v16111763)
Supplement: Supplementary file 1 [file viruses-16-01763-s001.zip]

Archive with 1 entries (1 files):
- viruses-3213306-supplementary.pdf
